# Supplementary material for: Structure of the human ClC-1 chloride channel
Source: PLoS Biol. 2019 Apr 25;17(4):e3000218. doi: 10.1371/journal.pbio.3000218 (PMC6483157; doi:10.1371/journal.pbio.3000218)
Supplement: S1 Data — Single-channel conductance was determined based on single-channel current recordings and calculated to 4.0 ± 0.2 pS (n = 21) for recordings obtained in 1 M NaCl and to 3.5 ± 0.1 pS (n = 90) for recordings obtained in 1 M KCl. Recording solution, command voltage, and current amplitude of the individual recordings are listed. (XLSX) [file pbio.3000218.s013.xlsx]

## Sheet: NaCl
Stat for Clc-1 conductance
CLC-1_08-May-2018_003.dat, 200 Hz, baseline subtracted, Port a patch									pA				Conductance
150	mV								0.35403				2.3602
1 M NaCl									0.556239				3.70826
									0.359257				2.39505
									0.555923				3.70615
									0.513743				3.42495
									0.445434				2.96956
									0.421824				2.81216
									0.538997				3.59331
									0.636403				4.24268
Port a patch, 18.05.08_21
100	mV								0.505624				5.05624
1 M NaCl									0.560666				5.60666
									0.386771				3.86771
Port a patch, 18.05.08_09
100	mV								0.42937				4.2937
1 M NaCl									0.4411				4.411
									0.290321				2.90321
									0.419573				4.19573
									0.517357				5.17357
									0.448835				4.48835
									0.504925				5.04925
									0.5411				5.411
									0.419573				4.19573
								AV	0.468908				3.99355
								SD	0.0845678				0.959687
								n	21				21
								SEM	0.0184542				0.209421

## Sheet: KCl
Orbit 27.11.17 folder 1, ch 1									Average				Conductance
150	mV								0.47519				3.16793
1 M KCl									0.607129				4.04753
									0.332431				2.2162
									0.355453				2.36969
									0.429242				2.86161
									0.819952				5.46635
									0.548659				3.65773
									0.328216				2.18811
									0.250584				1.67056
									0.377476				2.51651
									0.685835				4.57224
									0.854219				5.6948
									0.55717				3.71447
									0.700375				4.66917
									0.506667				3.37778
									0.355386				2.36924
									0.366893				2.44596
									0.457477				3.04985
									0.627752				4.18501
									0.624627				4.16418
									0.543624				3.62416
									0.427888				2.85259
									0.45686				3.04573
									0.536605				3.57737
									0.498344				3.32229
									0.625045				4.16697
									0.537763				3.58509
									0.497329				3.31552
									0.429245				2.86164
									0.640147				4.26765
									0.544388				3.62925
									0.422468				2.81645
									0.361859				2.41239
									0.439568				2.93045
									0.625648				4.17098
									0.622081				4.14721
									0.53354				3.55693
									0.569041				3.79361
									0.693482				4.62321
									0.453981				3.02654
									0.753463				5.02309
									0.457183				3.04789
									0.55072				3.67147
									0.455096				3.03397
									0.672907				4.48605
									0.363762				2.42508
									0.475722				3.17148
									0.454157				3.02771
									0.613965				4.0931
									0.474511				3.1634
									0.435984				2.90656
									0.459473				3.06315
									0.362462				2.41641
									0.359718				2.39812
									0.424436				2.82957
									0.407524				2.71683
									0.302006				2.01337
									0.529982				3.53322
									0.518258				3.45505
									0.188821				1.25881
									0.704124				4.69416
									0.184727				1.23151
									0.446707				2.97804
									0.880346				5.86897
									0.751381				5.00921
									0.334988				2.23325
									0.489812				3.26541
									0.333888				2.22592
									0.529776				3.53184
									0.501794				3.34529
									0.488306				3.25537
									0.499946				3.33297
									0.458155				3.05437
									0.44297				2.95313
									0.563527				3.75685
									0.638043				4.25362
									0.496067				3.30711
									0.735949				4.90633
									0.498431				3.32287
									0.633626				4.22417
									0.616377				4.10918
									0.687585				4.5839
									0.821533				5.47689
									0.543339				3.62226
									0.636614				4.24409
Orbit10.04.18 data 0, Ch1
1 M KCl
120	mV
									0.543411				4.52842
									0.447043				3.72536
									0.407068				3.39223
									0.45104				3.75867
									0.491178				4.09315
								AV	0.51375				3.46833
								SD	0.13919				0.932511
								n	90				90
								sem	0.014672				0.0982953
